# Supplementary material for: Kinetochore mutations and histone phosphorylation pattern changes accompany holo- and macro-monocentromere evolution
Source: Nat Commun. 2025 Dec 20;16:11332. doi: 10.1038/s41467-025-67524-8 (PMC12722358; doi:10.1038/s41467-025-67524-8)
Supplement: Supplementary file 6 — Source Data [file 41467_2025_67524_MOESM6_ESM.xlsx]

## Sheet: Fig. 2
Figure 1C
Cluster	Normalized ratio of ChiP/Input reads
1	2.10055
2	1.06208
3	1.28171
4	0.723195
5	0.837783
6	0.959425
7	0.927318
8	0.915937
9	0.886237
10	0.474826
11	0.940853
12	0.797008
13	0.66792
14	0.859686
15	0.927335
16	0.72233
17	0.871561
18	0.865603
19	0.916872
20	1.05892
21	0.422434
22	0.583931
23	0.984934
24	0.706197
25	0.838069
26	0.460218
27	1.08004
28	0.858374
29	0.781053
30	0.686482
31	0.969184
32	0.672822
33	0.763127
34	0.738953
35	0.869774
36	0.84803
37	0.542606
38	0.645882
39	0.679025
40	0.82161
41	0.785348
42	0.889023
43	0.861004
44	0.978537
45	0.684952
46	0.848446
47	1.01741
48	0.855266
49	1.0408
50	0.705571
51	4.18523
52	0.685675
53	1.08683
54	1.21247
55	0.478292
56	0.170299
57	0.755465
58	0.709892
59	0.744226
60	0.887577
61	0.960344
62	0.90309
63	0.747176
64	0.680795
65	0.775504
66	0.640995
67	0.778221
68	0.692491
69	1.07284
70	0.605242
71	0.727839
72	0.817891
73	0.995563
74	0.993586
75	1.14409
76	0.622496
77	1.15225
78	0.905507
79	0.50198
80	0.436576
81	0.883343
82	0.85112
83	0.958505
84	0.572113
85	0.924557
86	0.777931
87	0.672658
88	1.00697
89	0.74519
90	0.813143
91	0.240168
92	0.45879
93	0.932538
94	0.96772
95	0.675142
96	0.675277
97	0.824747
98	1.08845
99	0.720046
100	0.535409
101	0.65822
102	0.165604
103	0.611714
104	0.649114
105	0.540909
106	1.08088
107	0.47466
108	0.856338
109	0.763402
110	0.499321
111	0.859552
112	0.955542
113	0.642664
114	0.563072
115	0.457149
116	0.877597
117	0.750192
118	0.178763
119	0.45874
120	0.665592
121	0.454769
122	0.84297
123	1.04718
124	1.12747
125	0.75077
126	0.471718
127	0.613153
128	1.24817
129	0.767639
130	0.15364
131	0.746447
132	0.484055
133	0.755944
134	0.501562
135	0.712888
136	0.792889
137	0.667143
138	0.562079
139	0.439017
140	0.535244
141	0.580253
142	0.489002
143	0.520061
144	0.605576
145	0.559381
146	0.161941
147	1.1358
148	0.396833
149	0.475883
150	0.735781
151	0.775938
152	0.182833
153	0.435163
154	0.522125
155	0.541196
156	0.17998
157	0.570265
158	0.503814
159	0.715817
160	0.6379
161	0.596468
162	0.510697
163	0.935722
164	0.440227
165	1.12748
166	0.742259
167	0.674432
168	0.534295
169	0.590287
170	0.51637
171	0.496351
172	0.544079
173	0.153819
174	0.667881
175	0.40773
176	2.01863
177	0.194484
178	0.141979
179	0.89163
180	0.80757
181	1.17562
182	0.788407
183	0.554547
184	0.167228
185	0.859775
186	0.587608
187	0.447937
188	0.738044
189	0.424752
190	0.51869
191	0.517635
192	0.517411
193	0.484416
194	0.646464
195	0.801158
196	0.512278
197	0.489565
198	0.913513
199	0.575093
200	1.1908

## Sheet: Fig.6
Figure 6A													Figure 6C
H3S10ph				H3S28ph				H3T3ph					metaphase chromosome			interphase nucleus
H3S10ph	DAPI	H3S10ph	DAPI	H3S28ph	DAPI	H3S28ph	DAPI	H3T3ph	DAPI	H3T3ph	DAPI		H3K9me2	H3K4me2		H3K9me2	H3K4me2
32	118	199	101	33	113	108	122	10	134	155	146		125	15		0	104
57	165	193	117	45	132	131	140	12	144	145	150		125	15		7	107
57	165	186	121	58	154	148	143	22	162	155	157		157	18		11	105
81	193	177	129	58	154	160	147	32	165	147	164		193	19		17	98
96	190	174	142	76	167	160	147	55	163	137	168		181	23		36	96
121	181	176	141	90	171	161	154	79	161	138	166		156	28		71	93
128	173	181	144	118	175	182	161	103	163	140	166		131	43		142	109
141	159	184	149	142	183	163	161	103	163	146	166		101	61		204	124
147	155	192	155	168	191	171	165	140	150	167	159		73	82		194	100
151	155	191	156	205	172	165	169	163	151	184	153		50	98		232	99
164	149	199	156	205	172	173	167	188	151	224	155		31	120		240	86
173	144	199	156	243	181	185	169	211	144	245	154		23	139		241	77
184	136	195	156	237	178	182	177	224	147	252	157		24	138		247	75
188	128	191	154	212	183	189	178	206	150	253	152		23	139		249	68
189	130	192	158	181	185	177	186	224	155	248	144		21	135		247	75
195	130	201	159	140	177	205	172	209	158	196	161		19	110		238	89
197	127	202	160	130	172	198	175	211	159	191	153		21	98		215	113
204	134	205	158	122	176	215	174	174	164	191	157		27	86		145	139
207	135	205	158	108	178	184	177	162	163	190	151		29	70		87	141
191	149	205	155	90	182	191	177	144	171	194	157		41	57		28	135
191	149	199	150	74	175	183	174	133	177	190	159		56	48		0	111
193	158	196	147	57	169	185	174	108	185	187	153		78	30		0	101
191	166	191	143	50	155	187	173	87	184	178	147		88	28		0	90
188	180	199	131	42	138	191	174	64	189	178	147		94	27		0	86
181	193	204	134	30	138	191	174	48	182	168	150		89	21
179	195	205	130			169	172	48	182	166	148		71	9
176	196	207	123			181	172	42	182	171	143		47	1
160	206	204	117			167	176	38	172	189	145
153	203	203	115			172	166			189	145
147	203	193	114			153	165			177	147
128	170	201	115			161	158			150	141
109	136	194	113			158	146			136	143
		194	110			139	151			119	146
		193	98			125	140			119	146
		189	91			95	127			114	140
										126	122
										126	119
										123	114
										123	114
										107	97
